# Supplementary material for: Mobile and Web Apps for Weight Management in Overweight and Obese Adults: An Updated Umbrella Review and Meta-Analysis
Source: Int J Environ Res Public Health. 2025 Jul 21;22(7):1152. doi: 10.3390/ijerph22071152 (PMC12294216; doi:10.3390/ijerph22071152)
Supplement: Supplementary file 1 [file ijerph-22-01152-s001.zip]

Archive with 6 entries (6 files):
- File S1. Electronic Search Strategy.docx.pdf
- File S2. R Scripts for Cohen’s Kappa Coefficient Calculation.docx.pdf
- File S3. R Scripts for Data Extraction, Subgroup Selection, and Meta-Analyses.docx.pdf
- Table S1. PRISMA Checklist.docx.pdf
- Table S2. Reasons for Full-Text Exclusion.docx.pdf
- Table S3. Overlap of primary studies.docx.pdf
